# Supplementary material for: Different Types of Co-Infection by Contagious Ecthyma Virus, Enteropathogenic Escherichia coli, Mycoplasma conjunctivae, Ecto- and Endo-Parasites in Four Young Alpine Ibex (Capra ibex)
Source: Animals (Basel). 2024 Dec 19;14(24):3666. doi: 10.3390/ani14243666 (PMC11727634; doi:10.3390/ani14243666)
Supplement: Supplementary file 1 [file animals-14-03666-s001.zip]

Archive with 1 entries (1 files):
- animals-3371733-supplementary.pdf
